# Supplementary material for: Phylogenetic Relationships among TnpB-Containing Mobile Elements in Six Bacterial Species
Source: Genes (Basel). 2023 Feb 19;14(2):523. doi: 10.3390/genes14020523 (PMC9956272; doi:10.3390/genes14020523)
Supplement: Supplementary file 1 [file genes-14-00523-s001.zip]

Archive with 3 entries (3 files):
- Supplementary Figure.pdf
- supplementary Table S1.xlsx
- Supplementuaty File S1.pdf
